# Supplementary material for: Mucuna pruriens Administration Minimizes Neuroinflammation and Shows Anxiolytic, Antidepressant and Slimming Effects in Obese Rats
Source: Molecules. 2020 Nov 26;25(23):5559. doi: 10.3390/molecules25235559 (PMC7730813; doi:10.3390/molecules25235559)
Supplement: Supplementary file 1 [file molecules-25-05559-s001.zip]

Archive with 6 entries (5 files):
- Supplementary materials/
- Supplementary materials/Figure S1.tif
- Supplementary materials/Figure S2.tif
- Supplementary materials/Figure S3.tif
- Supplementary materials/Figure S4.jpg
- Supplementary materials/Figure S5.jpg
